# Supplementary material for: Tracking Animal Reservoirs of Pathogenic Leptospira: The Right Test for the Right Claim
Source: Trop Med Infect Dis. 2021 Nov 30;6(4):205. doi: 10.3390/tropicalmed6040205 (PMC8705917; doi:10.3390/tropicalmed6040205)
Supplement: Supplementary file 1 [file tropicalmed-06-00205-s001.zip]

Archive with 1 entries (1 files):
- tropicalmed-1478219-supplementary.pdf
